# Supplementary material for: Akt regulation of glycolysis mediates bioenergetic stability in epithelial cells
Source: eLife. 2017 Dec 14;6:e27293. doi: 10.7554/eLife.27293 (PMC5730373; doi:10.7554/eLife.27293)
Supplement: Source Code 1. — Unless otherwise noted, the parameter ‘narm’ was set to 3 and ‘smooth’ was set to 0. Subfunctions ct_getpeaks and ct_filter are required for ct_pulseanalysis, as is the MATLAB Signal Processing Toolbox. [file elife-27293-code1.zip]

Archive with 3 entries (3 files):
- ct_getpeaks.m
- ct_pulseanalysis.m
- ct_filter.m
